# Supplementary material for: Modulation of Gut Microbiome and Autism Symptoms of ASD Children Supplemented with Biological Response Modifier: A Randomized, Double-Blinded, Placebo-Controlled Pilot Study
Source: Nutrients. 2024 Jun 21;16(13):1988. doi: 10.3390/nu16131988 (PMC11243103; doi:10.3390/nu16131988)
Supplement: Supplementary file 1 [file nutrients-16-01988-s001.zip]

Archive with 3 entries (3 files):
- Table S1.xls
- Table S2.pdf
- Table S3.xls
