# Supplementary material for: Modulation of Gut Microbiome and Autism Symptoms of ASD Children Supplemented with Biological Response Modifier: A Randomized, Double-Blinded, Placebo-Controlled Pilot Study
Source: Nutrients. 2024 Jun 21;16(13):1988. doi: 10.3390/nu16131988 (PMC11243103; doi:10.3390/nu16131988)
Supplement: Supplementary file 1 [file nutrients-16-01988-s001.zip › Table S3.xls]

## Sheet: List1
Participant	Treatment	CGI-S	CARS2 - 1	2	3	4	5	6	7	8	9	10	11	12	13	14	15	Raw score	T-score	Percentile	CGI 2	CARS - 1	2	3	4	5	6	7	8	9	10	11	12	13	14	15	Raw score	T-score	Percentile	the mother's subjective evaluation of the child
Name			Before supplementation																			After supplementation
JD	sun	6	3.5	2	3	2	2	3	2.5	2	1	1.5	4	3.5	2	2	2.5	36.5	48	42	6	3	2	3	2	2	2	2.5	2	1	1	4	3.5	2	2	2.5	34	45	31	calmer, more tuned in, but significantly autistic
ZO	moon	5	3	2	2	2	2	2	2.5	3	3	1.5	3	3	1	2	3	35	46	35	5	3	2	2	2	2	2	2	3	3	1	3	3	1	2	3	34	45	31	slightly deteriorated
SM	moon	6	1.5	1.5	2	2.5	2	1.5	1	1	1	1.5	2	2	1	2	1.5	24	33	5	5	1.5	1.5	2	2.5	2	1.5	1	1	1	1.5	2	2	1	2	1.5	24	33	5	without improvement or deterioration
BJ	sun	5	2	2	2	2	2.5	2	2.5	2	2	2.5	2.5	1.5	2	4	2.5	34	45	31	5	1.5	1.5	2	2	2.5	2	2.5	2	2	2.5	2.5	1.5	2	4	2.5	33	43	24	slightly improved in interaction, imitation, and task persistence
HJ	sun	6	3	3	3	3	2.5	2.5	2.5	3	2	2.5	3.5	2	3	3	3.5	43	56	72	6	3	3	3	3	2.5	2	2.5	3	2	2.5	3	2	3	3	3.5	42	55	69	slightly improved, talked, better contact with surroundings, improved eye contact; self-harm lasts
HM	moon	6	3	3.5	2.5	2.5	2.5	2	3	2.5	2	1.5	3.5	2	3	3	3.5	40	52	58	6	3	3.5	2.5	2	2.5	2	3	2.5	2	1.5	3.5	2	3	3	3.5	39.5	52	58	slightly improved motor coordination
LM	sun	5	2	2	2.5	3	1.5	2	2	2	1.5	2	2.5	2	2.5	3	3	33.5	44	28	5	2	1.5	2	3	1.5	2	2	2	1.5	2	2.5	2	2.5	3	3	32.5	43	24	significantly improved speech, interaction and emotional reactivity
CH	sun	5	3.5	3.5	3.5	3	3	3	3.5	3	3.5	3.5	3	3	3.5	4	4	50.5	65	93	5	3	3.5	3.5	3	3	3	3.5	3	3.5	3.5	2.5	3	3.5	4	4	49.5	64	92	improved speech, social contact
SE	moon	5	3	3	1.5	1.5	2	1	1.5	1.5	1.5	1.5	2	2.5	3.5	1.5	2	29.5	38	12	5	2.5	3	1.5	1	1	1	1.5	1.5	1.5	1.5	2	2	2	1.5	1.5	25	34	6	improved during the stay in a social facility, used melatonin, improved speech and non-verbal communication
JV	moon	6	3.5	3.5	3.5	2.5	3	3	3	2	3	2.5	4	3.5	3.5	2.5	4	47	61	86	6	3.5	3.5	3.5	2.5	3	3	3	2	3	2.5	4	3.5	3.5	2.5	4	47	61	86	without improvement or deterioration
KJ	moon	5	3.5	3.5	3	3	2.5	3	3	3	2.5	3	4	3	3	2	4	46	60	84	4	3.5	3.5	3	3	2	3	2.5	3	2.5	3	4	3	3	2	4	45	59	82	more eye contact and better interaction with parents, otherwise not improved, does not speak
JF	moon	6	4	2.5	3	4	3.5	3	3	4	2	2.5	4	4	4	3	3.5	49.5	64	92	5	3	1	2	3	3.5	3	2	4	2	1	4	3	4	3	3.5	42	55	69	slight improvement in play and emotionality
RA	sun	6	2	1	3	2.5	1	2.5	1.5	1.5	3	3	2	1.5	2	3	2	29	38	12	5	2	1	3	2.5	1	2.5	1.5	1.5	3	3	2	1.5	2	3	2	29	38	12	stomach pain stopped (reduction of anxiety?), further verbal aggressiveness
VM	moon	4	2.5	1.5	3	2	1.5	2.5	1.5	2	2	3	2	1.5	2	3	2	32	42	21	4	2	1.5	2	2	1.5	1.5	1.5	2	2	2	2	1.5	1.5	3	2	28	37	10	better in all areas, more diligent, better at learning, calmer, more independent, emotional experience, adaptation to changes, better contact with the environment, (but was it distance learning?!)
SA	sun	6	3	1.5	3	2.5	1.5	3	2	2	2	3	3.5	1.5	2.5	2.5	3.5	37	48	42	6	3	1.5	3.5	2.5	1.5	3	2	2	2	3	3.5	1.5	2.5	2.5	3.5	37.5	49	46	without improvement or deterioration
ZM	sun	5	2.5	2.5	2.5	2	1.5	3.5	2	2	3	2	3.5	1.5	4	3	3	38.5	50	50	5	2	2	2	2	1	3	2	2	2	2	3	3	4	3	3	36	47	38	without improvement or deterioration
Table S3: The results of behavioral status of autistic children of both groups assessed by the CARS2-ST at the time of entry into the study and after completion of supplementation. For the purposes of this study, Juvenil was designated as the moon and placebo as the sun.
